# Supplementary material for: Purkinje cell–specific deficiency in SEL1L-HRD1 endoplasmic reticulum–associated degradation causes progressive cerebellar ataxia in mice
Source: JCI Insight. 2024 Nov 8;9(21):e174725. doi: 10.1172/jci.insight.174725 (PMC11563667; doi:10.1172/jci.insight.174725)
Supplement: Supporting data values [file jciinsight-9-174725-s333.xlsx]

## Sheet: Figure 1B
Male body weight (g)
		Mean	SEM		Mean	SEM
	3	9.475	1.29808		9.24286	1.1029
	4	14.0625	1.72184		13.2429	1.2322
	5	17.925	1.44058		17.1286	1.39702
	6	19.7375	1.27404		19.0857	1.24711
	7	21.2375	1.00424		20.5429	1.50981
	8	22.375	1.30469		21.7429	1.43162
	9	23.7125	1.47726		23.1	1.52534
	10	25.075	1.42947		24.4857	1.41595
	11	26.5	1.53623		25.8143	1.34157
	12	27.5125	1.27338		26.8571	1.41936
	20	29.2	1.315		28.5	1.2749

## Sheet: Figure 1C
Female body weight (g)
		Mean	SEM		Mean	SEM
	3	8.6667	1.0124		8.46	1.305
	4	12.5222	1.1366		12.26	1.3428
	5	15.0667	1.0012		15.52	0.9628
	6	16.2111	0.944		16.22	1.2558
	7	17.1889	0.9993		16.72	0.923
	8	18.0111	1.0252		17.54	1.0213
	9	18.7444	0.9302		18.2	0.8216
	10	19.3667	0.8367		18.8	0.9566
	11	19.9222	0.8393		19.3	0.9165
	12	20.5667	0.7141		19.96	1.0407
	20	21.48	0.8319		20.92	0.9808

## Sheet: Figure 1F
Brain weight (g)
	WT									KO
12W	0.4548	0.477	0.461	0.4759	0.4593	0.5197	0.495	0.503		0.4553	0.4654	0.4343	0.4437	0.4669	0.4873	0.519	0.494
20W	0.4414	0.537	0.436	0.458	0.4801	0.4571	0.516	0.511		0.4101	0.4027	0.4233	0.4134	0.4384	0.4292	0.391	0.387

## Sheet: Figure 1H
Protein levels (a.u.)
	WT									KO
SEL1L	0.784977	1.1124	0.865242	1.08385	1.13681	1.00312	1.17824	0.918003		0.445368	0.394336	0.481152	0.44962	0.524458	0.263622	0.341666	0.374056
HRD1	1.00307	0.996928	1.13475	0.86525	1.26679	0.999353	0.875028	1.12562		0.784709	0.833819	0.702588	0.635056	0.503374	0.595701	0.678039	0.525091
OS-9	0.944222	1.13526	0.86474	1.26442	0.985578	0.797687	0.884017	1.3183		1.63704	1.53688	1.89365	1.97757	2.40171	1.74973	2.17823	2.09564

## Sheet: Figure 1J
Sel1L intensity in soma of Purkinje cells (a.u.)
	WT
	93.261	101.34	94.243	113.38	97.039	100.783	92.23	86.552	108.285	108.757	109.085	109.552	99.177	100.092	106.81	94.515	85.466	113.255	101.098	106.432	104.343	105.72	105.701	88.581	112.459	100.074	93.554	98.413	97.814	92.711	96.831	105.991	123.703	115.903	112.955	97.161	112.557	113.997	109.165	117.333	94.083	119.462	110.609	113.576	113.029	113.445	122.514	102.877	125.207
	KO
	41.312	40.15	40.044	34.722	34.909	43.994	44.172	34.091	32.041	51.09	12.135	37.945	28.231	36.022	39.591	41.47	20.731	94.767	21.469	27.171	22.902	18.95	97.702	14.557	25.381	21.06	105.624	23.755	98.057	21.887	31.108	25.354	31.733	30.412	34.148	34.53	35.503	35.773	46.83	27.609	34.718	34.533	25.836	31.27	31.191	34.067	38.53	37.894	28.521
[truncated: 161 more columns]

## Sheet: Figure 1K
Sel1L intensity in granule cells (a.u.)
	WT
	36.92	30.068	37.425	31.57	30.467	42.505	34.744	40.641	42.337	33.651	38.073	34.425	43.033	40.071	37.601	36.622	44.667	40.751	40.411	43.677	37.392	32.962	34.926	42.062	41.39	41.538	42.649	37.105	37.521	36.981	37.318	34.929	37.772	38.738	39.822	39.92	43.516	38.594	33.927	38.671	44.021	34.8	41.551	37.193	42.043	34.757	39.95	42.028	37.232
	KO
	39.452	37.955	41.711	35.97	35.546	51.487	41.837	35.731	35.015	35.758	40.133	39.015	38.015	34.169	31.142	41.039	36.784	39.906	32.381	38.896	38.815	41.045	37.635	36.045	37.855	45.08	39.752	40.185	37.254	39.549	46.879	37.464	38.729	41.34	38.256	42.053	40.192	39.649	55.018	41.7	40.916	48.889	52.63	37.441	42.345	39.734	43.941	46.286	38.552
[truncated: 151 more columns]

## Sheet: Figure 2C
Gait Paw Match (cm)
	WT										KO
6W	0.016667	0.26	0.133333	0.2	0.2	0.25	0.3	0.1			0.14	0.333333	0	0.166667	0.12	0.3	0.2	0.1
12W	0.2	0.12	0.34	0.4	0.25	0.5	0.26	0.31			0.783333	0.7	0.32	0.3	0.75	0.5	0.63	0.52
18W	0.11	0.17	0.57	0.43	0.37	0.18	0.26	0.35			0.97	1.05	0.825	1.41	1.28	1.15	0.91	1.12
22W	0.15	0.133333	0.35	0.2	0.46	0.35	0.41	0.29			1.7	1.95	1.16	1.85714	1.62	1.5	1.33	1.45
Lenght/Width ratio
	WT										KO
6W	2.59	2.14	2.11	1.96	2.56	2.36	2.28	2.26			2.54	2.19	2.16	2.12	2.21	2.01	2.41	2.34
12W	2.42	2.22	1.98	2.54	2.2	2.56	2.7	2.08			1.58	1.56	1.79	1.71	1.93	1.62	1.76	1.89
18W	2.16	2.48	2.02	2.6	2.09	2.31	2.27	2.69			1.45	1.3	1.25	1.41	1.28	1.39	1.15	1.57
22W	2.05	2.83	2.42	2.8	2.4	2.71	2.24	2.63			1.05	1.23	1.12	1.14	1.35	1.07	1.21	0.94

## Sheet: Figure 2E
Balance beam Time (sec)
	WT									KO
6W	2.97	2.62	3.28	2.455	4.65	2.87	3.645	3.39		3.97	3.25	3.51	2.4	2.665	5.11	3.45	4.3
12W	2.624	4.846	4.076	2.756	2.97	3.06	2.166	2.754		14.61	15.09	11.82	13.46	9.8	6.5	12	7.17
18W	3.44	3.53	2.45	3.23	4.43	2.52	3.055	2.56		10.3	13	12.63	15.22	21.6	12.16	16.83	20.13
22W	5.368	2.358	4.08	2.934	2.414	3.06	3.01667	4.172		23.6	19.45	21.13	18.53	26.56	23.6	16.83	27.16

## Sheet: Figure 2G
Clasping score
	WT										KO
6W	0	0	0	0	0	0.25	0.125	0			0	0	0.25	0	0	0.25	0.125	0.125
12W	0	0	0	0	0.25	0	0.125	0.125			0.25	0	0.25	0	0.25	0	0.125	0.125
18W	0	0	0.25	0	0.25	0.125	0.125	0			1	0.25	0.75	0.5	0	0	0.125	0.75
22W	0	0	0.25	0	0.25	0.125	0.125	0			1	2	0.5	1.5	1.5	1	1.75	1.25

## Sheet: Figure 3D
Purkinje cell density (cells/mm)
	WT							KO
5W	39.2	36.5	38.4	38.2	37.5	38.9		37.2	38.1	39.7	38.9	37.3	36.2
12W	36.4	35.6	38.6	38.6	39.3	37.9		18.6	17.5	15.4	23.1	20.9	16.8
20W	35.7	39.1	38.2	37.3	38.8	36.9		6.8	4.3	5.2	11.3	9.4	7.7

[truncated: 13 more sheets: Figure 3E, Figure 3G, Figure 4D, Figure 4F, Figure 5D, Figure 5F, Figure 6C, Figure 6F, Figure 7B, Figure 7D, Figure 7F, Figure 7I, Figure 7J]
